# Supplementary material for: Effect of the Nature of the Electrolyte on the Behavior of Supercapacitors Based on Transparent ZnMn2O4 Thin Films
Source: Nanomaterials (Basel). 2023 Nov 24;13(23):3017. doi: 10.3390/nano13233017 (PMC10708517; doi:10.3390/nano13233017)
Supplement: Supplementary file 1 [file nanomaterials-13-03017-s001.zip]

Archive with 1 entries (1 files):
- nanomaterials-2714841-supplementary.pdf
